# Supplementary material for: NOXA Accentuates Apoptosis Induction by a Novel Histone Deacetylase Inhibitor
Source: Cancers (Basel). 2023 Jul 17;15(14):3650. doi: 10.3390/cancers15143650 (PMC10377841; doi:10.3390/cancers15143650)
Supplement: Supplementary file 1 [file cancers-15-03650-s001.zip]

Archive with 2 entries (2 files):
- cancers-2344362-supplementary figures.pdf
- cancers-2344362-supplementary File S1. Original western blots.pdf
